# Supplementary material for: Fabrication and Characterization of Fully Inkjet Printed Capacitors Based on Ceramic/Polymer Composite Dielectrics on Flexible Substrates
Source: Sci Rep. 2019 Sep 16;9:13324. doi: 10.1038/s41598-019-49639-3 (PMC6746780; doi:10.1038/s41598-019-49639-3)
Supplement: Supplementary file 2 — Dataset S1–S7 [file 41598_2019_49639_MOESM2_ESM.zip]

Archive with 7 entries (7 files):
- Fig S1.png
- Fig S2.png
- Fig S3.png
- Fig S4.png
- Fig S5.png
- Fig S6.png
- Fig S7.png
